# Supplementary material for: Sample Size Determination for Comparing Slopes in Cluster Randomized Trials With Longitudinal Measurements
Source: Stat Med. 2026 May 4;45:e70576. doi: 10.1002/sim.70576 (PMC13138864; doi:10.1002/sim.70576)
Supplement: Supplementary file 1 — Data S1. Supporting Information. [file SIM-45-0-s001.zip]

Archive with 3 entries (3 files):
- Example.R
- Functions.R
- Simulation.R
