# Supplementary material for: Sample Size Determination for Comparing Slopes in Cluster Randomized Trials With Longitudinal Measurements
Source: Stat Med. 2026 May 4;45:e70576. doi: 10.1002/sim.70576 (PMC13138864; doi:10.1002/sim.70576)
Supplement: Supplementary file 1 — Data S1. Supporting Information. [file SIM-45-0-s001.zip › Example.R]

#############################################################################################
#						
#   Sample Size Determination for Comparing Slopes in CRTLMs
#
#   (3) Example Codes
#
#############################################################################################

# nn     is the required number of clusters
# JJ     is the cluster size defined by mean JsM and variance JsV
# times  is the vector of the time points 
# pp     is the precentage of clusters receiving intervention 
# sigma2 is the variance
# Omega  is the longitudinal (within-subject) correlation matrix defined by rho1
# Phi    is the between-subject correlation defined by rho2 (within-period) and rho3 (inter-period)
# delta  is the observational probabilities over time
# Delta  is the joint observational probabilities matrix
# weight is the weight for MIX missing pattern
# beta4  is the intervention effect


## Correlation matrix
OmegaFunc = function(OmegaStr, times, rho1){
	TT = length(times)
	     if (OmegaStr=="CS")    {Omega = matrix(rho1, TT, TT); diag(Omega)=1}
	else if (OmegaStr=="AR")    {Omega = rho1^(abs(outer(times, times, "-"))/(TT-1))}
	else if (OmegaStr=="Others"){Omega = rho1}
	return(Omega)
	}
PhiFunc = function(PhiStr, times, rho2, rho3){
	TT = length(times)
     	     if (PhiStr=="CS")      {Phi = matrix(rho3,TT,TT); diag(Phi)=rho2}
	else if (PhiStr=="AR")      {Phi = rho3^(abs(outer(times, times, "-"))/(TT-1)); diag(Phi)=rho2}
	else if (PhiStr=="Others")  {Phi = rho2}
	return(Phi)
	}

## Delta matrix for missing
DeltaFunc = function(missPattern, delta, weight){
	TT=length(delta)
	     if (missPattern=="IM") {Delta=outer(delta, delta, "*"); diag(Delta)=delta}
	else if (missPattern=="MM") {Delta=matrix(delta, TT, TT); Delta[upper.tri(Delta)]=t(Delta)[upper.tri(Delta)]}
	else if (missPattern=="MIX"){Delta1=outer(delta, delta, "*"); diag(Delta1)=delta;
			        Delta2=matrix(delta, TT, TT); Delta2[upper.tri(Delta2)]=t(Delta2)[upper.tri(Delta2)]
				Delta =weight*Delta1+(1-weight)*Delta2}
	return(Delta)
	}


						
## Required number of clusters
numClusters = function(beta4, times, pp, sigma2, JsM, JsL, JsU, alpha, power,
			OmegaStr, rho1, PhiStr, rho2, rho3, missPattern, delta, weight){
	JsV    = ((JsU-JsL+1)^2-1)/12
	TT     = length(times)
	Omega  = OmegaFunc(OmegaStr=OmegaStr, times=times, rho1=rho1)
	Phi    = PhiFunc(PhiStr=PhiStr, times=times, rho2=rho2, rho3=rho3)
	Delta  = DeltaFunc(missPattern=missPattern, delta=delta, weight=weight)
	XX0    = cbind(rep(1, TT), rep(0, TT), times, times*0)
	XX1    = cbind(rep(1, TT), rep(1, TT), times, times*1)
	An     = (1-pp)*JsM*t(XX0)%*%diag(delta)%*%XX0+pp*JsM*t(XX1)%*%diag(delta)%*%XX1
	QQ     = JsM*(Omega*Delta)+(JsV+JsM^2-JsM)*diag(delta)%*%Phi%*%diag(delta)
	Vn     = (1-pp)*t(XX0)%*%QQ%*%XX0*sigma2+pp*t(XX1)%*%QQ%*%XX1*sigma2
	Sigma  = solve(An)%*%Vn%*%solve(An)
	nn     = beta4^(-2)*(qnorm(1-alpha/2)+qnorm(power))^2*(Sigma[4, 4])
	return(ceiling(nn))
	}


effect = (11-14)/6.4/5

effect 
[1] -0.09375

## AR(1) correlation structure

numClusters(beta4=effect, pp=0.5, times=(0:5), sigma2=1, JsM=10, JsL=10, JsU=10, alpha=0.05, power=0.8, 
OmegaStr="AR", rho1=0.15, PhiStr="CS", rho2=0.05, rho3=0.025, 
missPattern="IM", delta=rep(1,6), weight=0.5)

## Missing
numClusters(beta4=effect, pp=0.5, times=(0:5), sigma2=1, JsM=10, JsL=10, JsU=10, alpha=0.05, power=0.8, 
OmegaStr="AR", rho1=0.15, PhiStr="CS", rho2=0.05, rho3=0.025, 
missPattern="IM", delta=c(1.00, 0.85, 0.70, 0.66, 0.63, 0.60), weight=0.5)

numClusters(beta4=effect, pp=0.5, times=(0:5), sigma2=1, JsM=10, JsL=10, JsU=10, alpha=0.05, power=0.8, 
OmegaStr="AR", rho1=0.15, PhiStr="CS", rho2=0.05, rho3=0.025, 
missPattern="MM", delta=c(1.00, 0.85, 0.70, 0.66, 0.63, 0.60), weight=0.5)


## Plus varibility in cluster size
numClusters(beta4=effect, pp=0.5, times=(0:5), sigma2=1, JsM=10, JsL=5, JsU=15, alpha=0.05, power=0.8, 
OmegaStr="AR", rho1=0.15, PhiStr="CS", rho2=0.05, rho3=0.025, 
missPattern="IM", delta=c(1.00, 0.85, 0.70, 0.66, 0.63, 0.60), weight=0.5)

numClusters(beta4=effect, pp=0.5, times=(0:5), sigma2=1, JsM=10, JsL=5, JsU=15, alpha=0.05, power=0.8, 
OmegaStr="AR", rho1=0.15, PhiStr="CS", rho2=0.05, rho3=0.025, 
missPattern="MM", delta=c(1.00, 0.85, 0.70, 0.66, 0.63, 0.60), weight=0.5)


## CS correlation structure

numClusters(beta4=effect, pp=0.5, times=(0:5), sigma2=1, JsM=10, JsL=10, JsU=10, alpha=0.05, power=0.8, 
OmegaStr="CS", rho1=0.15, PhiStr="CS", rho2=0.05, rho3=0.025, 
missPattern="IM", delta=rep(1,6), weight=0.5)

## Missing
numClusters(beta4=effect, pp=0.5, times=(0:5), sigma2=1, JsM=10, JsL=10, JsU=10, alpha=0.05, power=0.8, 
OmegaStr="CS", rho1=0.15, PhiStr="CS", rho2=0.05, rho3=0.025, 
missPattern="IM", delta=c(1.00, 0.85, 0.70, 0.66, 0.63, 0.60), weight=0.5)

numClusters(beta4=effect, pp=0.5, times=(0:5), sigma2=1, JsM=10, JsL=10, JsU=10, alpha=0.05, power=0.8, 
OmegaStr="CS", rho1=0.15, PhiStr="CS", rho2=0.05, rho3=0.025, 
missPattern="MM", delta=c(1.00, 0.85, 0.70, 0.66, 0.63, 0.60), weight=0.5)


## Plus varibility in cluster size
numClusters(beta4=effect, pp=0.5, times=(0:5), sigma2=1, JsM=10, JsL=5, JsU=15, alpha=0.05, power=0.8, 
OmegaStr="CS", rho1=0.15, PhiStr="CS", rho2=0.05, rho3=0.025, 
missPattern="IM", delta=c(1.00, 0.85, 0.70, 0.66, 0.63, 0.60), weight=0.5)

numClusters(beta4=effect, pp=0.5, times=(0:5), sigma2=1, JsM=10, JsL=5, JsU=15, alpha=0.05, power=0.8, 
OmegaStr="CS", rho1=0.15, PhiStr="CS", rho2=0.05, rho3=0.025, 
missPattern="MM", delta=c(1.00, 0.85, 0.70, 0.66, 0.63, 0.60), weight=0.5)
