# Supplementary material for: Sample Size Determination for Comparing Slopes in Cluster Randomized Trials With Longitudinal Measurements
Source: Stat Med. 2026 May 4;45:e70576. doi: 10.1002/sim.70576 (PMC13138864; doi:10.1002/sim.70576)
Supplement: Supplementary file 1 — Data S1. Supporting Information. [file SIM-45-0-s001.zip › Simulation.R]

#############################################################################################
#						
#   Sample Size Determination for Comparing Slopes in CRTLMs
#
#   (2) Simulation Codes
#
#############################################################################################


rm(list=ls())

library(mvtnorm)	
source("Functions.R")
				
## One simulation 
oneSim = function(betas, beta4, times, pp, sigma2, JsM, JsL, JsU, alpha, power,
			OmegaStr, rho1, PhiStr, rho2, rho3, missPattern, delta, weight, typeIerror=T){
	TT     = length(times)
	nn     = numClusters(beta4=beta4, times=times, pp=pp, sigma2=sigma2, JsM=JsM, JsL=JsL, JsU=JsU, alpha=alpha, power=power,
			OmegaStr=OmegaStr, rho1=rho1, PhiStr=PhiStr, rho2=rho2, rho3=rho3, 
 		  	missPattern=missPattern, delta=delta, weight=weight)
	powerT = powerTheo(nn=nn, beta4=beta4, times=times, pp=pp, sigma2=sigma2, JsM=JsM, JsL=JsL, JsU=JsU, alpha=alpha, 
			OmegaStr=OmegaStr, rho1=rho1, PhiStr=PhiStr, rho2=rho2, rho3=rho3, 
 		  	missPattern=missPattern, delta=delta, weight=weight)
	if (typeIerror==T) {beta4=0}
	Omega   = OmegaFunc(OmegaStr=OmegaStr, times=times, rho1=rho1)
	Phi     = PhiFunc(PhiStr=PhiStr, times=times, rho2=rho2, rho3=rho3)
	Delta   = DeltaFunc(missPattern=missPattern, delta=delta, weight=weight)
	JsV    = ((JsU-JsL+1)^2-1)/12
	if (JsV==0){ JJs=rep(JsM, nn) 
		} else {JJs=sample(JsL:JsU, nn, replace=T)}
	XX0     = cbind(rep(1, TT), rep(0, TT), times, times*0)
	XX1     = cbind(rep(1, TT), rep(1, TT), times, times*1)
	paras   = c(betas, beta4)
	nnGrpR  = rbind(c(floor(nn*(1-pp)), nn-floor(nn*(1-pp))), c(ceiling(nn*(1-pp)), nn-ceiling(nn*(1-pp))))
	nnGrp   = nnGrpR[sample(1:2,1), ]
	## Generate complete data
	YYmat = ind = numeric()
	for (ii in 1:nn){
		JJ   = JJs[ii]
		Corr = kronecker(diag(JJ),(Omega-Phi))+kronecker(matrix(1,JJ,JJ), Phi)	
		if (ii <= nnGrp[1]){ 
			genYY = rmvnorm(n=1, mean=rep(XX0%*%paras, JJ), sigma=sigma2*Corr, method="chol")
			addYY = matrix(genYY, JJ, TT, byrow=T)
			YYmat = rbind(YYmat, addYY)
			ind   = c(ind, rep(0, JJ))
			} else if (ii > nnGrp[1]){ 
			genYY = rmvnorm(n=1, mean=rep(XX1%*%paras, JJ), sigma=sigma2*Corr, method="chol")
			addYY = matrix(genYY, JJ, TT, byrow=T)
			YYmat = rbind(YYmat, addYY)	
			ind   = c(ind, rep(1, JJ))
			}}
	clusterID = rep(1:nn, JJs)
	compData  = cbind(YYmat, ind, clusterID)

	## Generate missing data
	     if (missPattern=="IM") {missdata = t(sapply(1:nrow(compData), function(x) {compData[x, which(rbinom(TT, 1, (1-delta))==1)] <- NA; compData[x,]}))
	} else if (missPattern=="MM") {missdata = compData
				    for (ii in (2:TT)){
						compid = which(!is.na(missdata[,(ii-1)])) # return location
						randid = rbinom(length(compid), 1, delta[ii-1]-delta[ii])
				    		missdata[compid[which(randid==1)],ii:TT] <- NA
					}				
	} else if (missPattern=="MIX"){ind = sample(dim(compData)[1], round(weight*nrow(compData)), replace=F)
				    part1 = compData[ind,]
				    part1 = t(sapply(1:nrow(part1), function(x) {part1[x, which(rbinom(TT,  1, (1-delta))==1)] <- NA; part1[x,]}))
				    part2 = compData[-ind,]
					for (ii in (2:TT)){
				  		compid = which(!is.na(part2[,(ii-1)])) 
						randid = rbinom(length(compid), 1, delta[ii-1]-delta[ii])
				    		part2[compid[which(randid==1)],ii:TT] <- NA
						}
				    missdata=rbind(part1, part2)}
	## Estimation
	XiXi = matrix(0, 4, 4)
	XiYi = matrix(0, 4, 1)
	for (ii in 1:nn){
		JJ = JJs[ii]	
		if (JJ==1) {
			subset=matrix(missdata[missdata[,TT+2]==ii, ],1,)
			} else {subset=missdata[missdata[,TT+2]==ii, ]}	
		if (subset[1,TT+1]==0) {XX=XX0
			} else {XX=XX1}	
		XXi      = do.call(rbind, replicate(JJ, XX, simplify=FALSE))
		datavec  = c(t(subset[,1:TT]))
           	missInd  = rep(1, length(datavec))
		missInd[which(is.na(datavec), TRUE)] = 0
		Bi       = diag(missInd)
		datavec0 = datavec
		datavec0[which(is.na(datavec0), TRUE)] = 0
		XiXi     = XiXi + t(XXi)%*%Bi%*%XXi
		XiYi	   = XiYi + t(XXi)%*%Bi%*%datavec0
		}
	betasHat = solve(XiXi)%*%XiYi

	An = Vn = matrix(0, 4, 4)
	for (ii in 1:nn){
		JJ = JJs[ii]	
		if (JJ==1) {
			subset=matrix(missdata[missdata[,TT+2]==ii, ],1,)
			} else {subset=missdata[missdata[,TT+2]==ii, ]}	
		if (subset[1,TT+1]==0) {XX=XX0
			} else {XX=XX1}	
		XXi      = do.call(rbind, replicate(JJ, XX, simplify=FALSE))
		datavec  = c(t(subset[,1:TT]))
           	missInd  = rep(1, length(datavec))
		missInd[which(is.na(datavec), TRUE)] = 0
		Bi       = diag(missInd) 
		resid    = datavec-rep(XX%*%betasHat, JJ)
		resid[which(is.na(datavec), TRUE)] = 0 
		CovYi	   = resid%*%t(resid)
		An       = An + t(XXi)%*%Bi%*%XXi/nn
		Vn       = Vn + t(XXi)%*%CovYi%*%XXi/nn	
		}
	Sigma     = (solve(An) %*% Vn %*% solve(An))/nn
	beta4Var  = Sigma[4, 4]
	zStat     = betasHat[4]/sqrt(beta4Var)
	sig       = abs(zStat)>qnorm(1-alpha/2)
	sigCT     = abs(zStat)>qt(1-alpha/2, df=nn-4)
	return(c(nn, powerT, sig, sigCT))
	}

						
##  Simulation with type I error rate and power 
Simu = function(betas, beta4, times, pp, sigma2, JsM, JsL, JsU, alpha, power,
			OmegaStr, rho1, PhiStr, rho2, rho3, missPattern, delta, weight) {
	iter   = 5000
	resMat = matrix(NA, iter, 8)
	for (ii in (1:iter)) {
		resMat[ii,(1:4)] = oneSim(betas=betas, beta4=beta4, times=times, pp=pp, sigma2=sigma2, JsM=JsM, JsL=JsL, JsU=JsU, alpha=alpha, power=power,
					OmegaStr=OmegaStr, rho1=rho1, PhiStr=PhiStr, rho2=rho2, rho3=rho3, 
 		  			missPattern=missPattern, delta=delta, weight=weight, typeIerror=F)
		resMat[ii,(5:8)] = oneSim(betas=betas, beta4=beta4, times=times, pp=pp, sigma2=sigma2, JsM=JsM, JsL=JsL, JsU=JsU, alpha=alpha, power=power,
					OmegaStr=OmegaStr, rho1=rho1, PhiStr=PhiStr, rho2=rho2, rho3=rho3, 
 		  			missPattern=missPattern, delta=delta, weight=weight, typeIerror=T)
		}
	res = round(apply(resMat, 2, mean),4)
	return(res)
	}


Simu(betas=c(0,0,0), beta4=0.01, times=0:5, pp=0.5, sigma2=1, JsM=5, JsL=5, JsU=5, alpha=0.05, power=0.8,
OmegaStr="CS", rho1=0.05, PhiStr="CS", rho2=0.05, rho3=0.05, missPattern="IM", delta=rep(1,6), weight=0.5)
